# Supplementary material for: Engineered droplet-forming peptide as photocontrollable phase modulator for fused in sarcoma protein
Source: Nat Commun. 2024 Jul 6;15:5686. doi: 10.1038/s41467-024-50025-5 (PMC11227587; doi:10.1038/s41467-024-50025-5)
Supplement: Supplementary file 7 — Source data [file 41467_2024_50025_MOESM7_ESM.xlsx]

## Sheet: Figure 1d
Figure 1d
µM	count 1	count 2	count 3
1	32	32	42
2	80	84	87
3	96	102	107
4	133	142	124
5	148	151	145
area	0.07831	0.07831	0.00613246	mm^2
mM	density	=number/area		average	SD	N
1	5218.14	5218.14	6848.81	5761.69	941.467	3
2	13045.3	13697.6	14186.8	13643.3	572.672	3
3	15654.4	16632.8	17448.1	16578.5	898.102	3
4	21687.9	23155.5	20220.3	21687.9	1467.6	3
5	24133.9	24623.1	23644.7	24133.9	489.2	3
10000/mm^2		average	SD	N
		0.576169	0.0941467	3
		1.36433	0.0572672	3
		1.65785	0.0898102	3
		2.16879	0.14676	3
		2.41339	0.04892	3

## Sheet: Figure 1e
Figure 1e
	0.5	1	2	3	4	5
5	0.21951	0.581629	1.13098	1.32308	1.43619	1.46886
10	0.171201	0.519843	1.08365	1.28869	1.4066	1.4408
15	0.0813943	0.378736	0.968192	1.2107	1.33736	1.37703
20	0.0187087	0.199528	0.775363	1.07707	1.23298	1.27571
25	0.011133	0.03404	0.476136	0.841786	1.04291	1.11321
30	0.010201	0.00954067	0.116442	0.452975	0.699451	0.800417
35	0.011231	0.00947733	0.018287	0.0867897	0.241011	0.367545
40	0.0112907	0.009217	0.012733	0.0208373	0.0409547	0.106347
1st derivative
7.5	-0.00966173	-0.0123572	-0.00946587	-0.00687653	-0.0059174	-0.00561007
12.5	-0.0179613	-0.0282215	-0.0230915	-0.0155995	-0.0138497	-0.0127557
17.5	-0.0125371	-0.0358416	-0.0385658	-0.0267258	-0.020876	-0.0202633
22.5	-0.00151513	-0.0330975	-0.0598455	-0.0470562	-0.0380135	-0.0325009
27.5	-0.0001864	-0.00489987	-0.0719387	-0.0777622	-0.0686916	-0.0625576
32.5	0.000206	-1.2668e-05	-0.019631	-0.073237	-0.0916879	-0.0865744
37.5	1.1934e-05	-5.2066e-05	-0.0011108	-0.0131905	-0.0400113	-0.0522396
2nd derivative
10	-0.00165992	-0.00317287	-0.00272513	-0.0017446	-0.00158645	-0.00142912
15	0.00108484	-0.00152401	-0.00309485	-0.00222525	-0.00140527	-0.00150153
20	0.0022044	0.000548813	-0.00425595	-0.00406608	-0.00342751	-0.00244751
25	0.000265747	0.00563953	-0.00241864	-0.0061412	-0.00613561	-0.00601135
30	7.848e-05	0.00097744	0.0104615	0.00090504	-0.00459927	-0.00480336
35	-3.88132e-05	-7.8796e-06	0.00370404	0.0120093	0.0103353	0.00686696
X-intercept
	0.5		1		2		3		4		5
10	0.171201	15	0.378736	25	0.476136	25	0.841786	30	0.699451	30	0.800417
15	0.0813943	20	0.199528	30	0.116442	30	0.452975	35	0.241011	35	0.367545
19.5316	0	25.5669	0	31.6186	0	35.8251	0	37.6286	0	39.2454	0

## Sheet: Figure 2e
Figure 2e
-UV
Time [s]	1	2	3	4	5	average	SD	N
0	1	1	1	1	1	1	0	5		t1/2 intensity		0.571168
1	0.951871	0.99144	0.966506	0.96822	1.01768	0.979143	0.0257815	5		t1/2	7-8s	7.15057
2	0.956247	0.942671	0.923453	0.952753	0.607112	0.876447	0.151102	5
3	0.825975	0.905815	0.812342	0.814233	0.508021	0.773277	0.153222	5
4	0.648951	0.869231	0.766509	0.765698	0.538919	0.717862	0.126824	5
5	0.584489	0.810349	0.702793	0.722608	0.508667	0.665781	0.119156	5
6	0.495975	0.80791	0.63521	0.660128	0.427189	0.605282	0.148852	5
7	0.438782	0.761106	0.601788	0.640383	0.443315	0.577075	0.137389	5
8	0.405045	0.738621	0.544958	0.603333	0.397267	0.537845	0.14322	5
9	0.389448	0.706439	0.530205	0.575406	0.346431	0.509586	0.145397	5
10	0.345053	0.682814	0.509337	0.574344	0.323804	0.48707	0.152687	5
11	0.309969	0.663212	0.481502	0.540397	0.314009	0.461818	0.15168	5
12	0.310753	0.674709	0.455957	0.511083	0.308117	0.452124	0.1531	5
13	0.301764	0.596786	0.42991	0.495551	0.262891	0.41738	0.137557	5
14	0.263705	0.611955	0.406713	0.462908	0.24697	0.39845	0.150756	5
15	0.281024	0.591602	0.390624	0.451092	0.26166	0.3952	0.134711	5
16	0.230109	0.58802	0.372871	0.443361	0.225572	0.371987	0.152751	5
17	0.270838	0.57471	0.373716	0.42823	0.246546	0.378808	0.132285	5
18	0.23554	0.558101	0.350076	0.403382	0.230679	0.355555	0.135407	5
19	0.236171	0.562505	0.33296	0.399057	0.220402	0.350219	0.139291	5
20	0.222923	0.524927	0.331331	0.400219	0.203719	0.336624	0.132403	5
21	0.223844	0.502927	0.329991	0.387078	0.235472	0.335862	0.11532	5
22	0.197433	0.505527	0.324581	0.370128	0.210294	0.321592	0.126491	5
23	0.195118	0.486656	0.312203	0.389461	0.213323	0.319352	0.1221	5
24	0.185999	0.494274	0.303947	0.369407	0.211207	0.312967	0.125115	5
25	0.195661	0.49225	0.299506	0.348213	0.219756	0.311077	0.118318	5
26	0.181741	0.459058	0.282645	0.34364	0.209228	0.295262	0.111375	5
27	0.177463	0.460016	0.271207	0.343009	0.183567	0.287052	0.11834	5
28	0.177316	0.444412	0.272667	0.333145	0.208195	0.287147	0.106482	5
29	0.158837	0.433531	0.26802	0.32244	0.206373	0.27784	0.106764	5
30	0.166276	0.439435	0.248897	0.338979	0.21441	0.281599	0.108499	5
31	0.174403	0.435671	0.269459	0.327513	0.205232	0.282456	0.104059	5
32	0.165274	0.41956	0.235834	0.306663	0.194706	0.264407	0.101686	5
33	0.152599	0.408521	0.260809	0.309065	0.191657	0.26453	0.10071	5
34	0.151715	0.407795	0.256684	0.308424	0.192945	0.263513	0.100449	5
35	0.153518	0.387276	0.244536	0.301662	0.190612	0.255521	0.0925023	5
36	0.150365	0.389661	0.255413	0.296673	0.210807	0.260583	0.0902995	5
37	0.142093	0.383372	0.237781	0.296552	0.199594	0.251878	0.0925628	5
38	0.135481	0.367744	0.240815	0.300052	0.174605	0.24374	0.0936163	5
39	0.144174	0.362436	0.224732	0.281185	0.184879	0.239481	0.0853513	5
40	0.145092	0.358032	0.24328	0.278798	0.189011	0.242842	0.0821807	5
41	0.147059	0.359514	0.218057	0.277857	0.169514	0.2344	0.0860927	5
42	0.140465	0.350108	0.222143	0.276656	0.169034	0.231681	0.0842372	5
43	0.133844	0.350281	0.216449	0.274694	0.194131	0.23388	0.0823196	5
44	0.136441	0.345095	0.228747	0.273542	0.172714	0.231308	0.0824176	5
45	0.134648	0.322771	0.212373	0.266492	0.192659	0.225789	0.0718444	5
46	0.134771	0.333976	0.225654	0.265853	0.176813	0.227413	0.0774264	5
47	0.131133	0.320589	0.225831	0.257166	0.150514	0.217047	0.0778066	5
48	0.131197	0.330056	0.21625	0.247287	0.161428	0.217244	0.0777007	5
49	0.137707	0.306443	0.202101	0.272869	0.120094	0.207843	0.0815513	5
50	0.134761	0.314631	0.203828	0.248665	0.179989	0.216375	0.0686275	5
51	0.131674	0.323655	0.213066	0.274294	0.147995	0.218137	0.0817145	5
52	0.13927	0.289605	0.196469	0.252984	0.153839	0.206433	0.0641496	5
53	0.125211	0.303602	0.209177	0.255711	0.132512	0.205243	0.0773498	5
54	0.131527	0.286592	0.197122	0.262158	0.151659	0.205812	0.0675029	5
55	0.110366	0.28115	0.200102	0.26115	0.177159	0.205986	0.0683766	5
56	0.125292	0.273709	0.206563	0.243724	0.157349	0.201327	0.0607855	5
57	0.129355	0.292594	0.195165	0.227386	0.139053	0.196711	0.0670785	5
58	0.123609	0.287211	0.204885	0.242334	0.14923	0.201454	0.0667541	5
59	0.120525	0.259461	0.198567	0.237715	0.156753	0.194604	0.0570112	5
60	0.119979	0.269221	0.184287	0.24121	0.145616	0.192063	0.0628145	5
61	0.131331	0.264273	0.185138	0.249625	0.146518	0.195377	0.0597565	5
62	0.124369	0.249088	0.194607	0.239671	0.137223	0.188992	0.0571566	5
63	0.112949	0.248818	0.201044	0.23853	0.153639	0.190996	0.0574255	5
64	0.133373	0.26284	0.18763	0.229315	0.170238	0.196679	0.0505743	5
65	0.11712	0.258365	0.194203	0.224683	0.158003	0.190475	0.0552912	5
66	0.104994	0.260284	0.185842	0.226773	0.135702	0.182719	0.0636762	5
67	0.118038	0.258974	0.188527	0.227954	0.145671	0.187833	0.0577066	5
68	0.112074	0.240862	0.194086	0.229655	0.134499	0.182235	0.0570688	5
69	0.128709	0.25154	0.185146	0.215229	0.138502	0.183825	0.0516364	5
70	0.128552	0.242085	0.18865	0.199905	0.128873	0.177613	0.0488828	5
71	0.121143	0.238451	0.201563	0.227013	0.12759	0.183152	0.0553465	5
72	0.124273	0.244214	0.18037	0.207675	0.128014	0.176909	0.0515988	5
73	0.110445	0.251827	0.183179	0.219401	0.145418	0.182054	0.0564236	5
74	0.102231	0.240289	0.186801	0.212072	0.123436	0.172966	0.0585442	5
75	0.115374	0.229197	0.181923	0.212235	0.132561	0.174258	0.0493085	5
76	0.118535	0.231396	0.183546	0.207513	0.111874	0.170573	0.053352	5
77	0.10383	0.255696	0.175953	0.206295	0.154166	0.179188	0.0567972	5
78	0.104741	0.223327	0.185141	0.200817	0.153633	0.173532	0.0460623	5
79	0.111457	0.215137	0.184171	0.21756	0.134582	0.172581	0.0478241	5
80	0.119385	0.220744	0.191008	0.205843	0.108425	0.169081	0.0515995	5
81	0.109497	0.214478	0.1757	0.204429	0.143067	0.169434	0.0435332	5
82	0.115242	0.229872	0.178169	0.206324	0.129781	0.171878	0.048911	5
83	0.112152	0.218821	0.175236	0.211155	0.111222	0.165717	0.0519957	5
84	0.122736	0.232636	0.170452	0.208929	0.12856	0.172662	0.0483598	5
85	0.104802	0.197943	0.167592	0.190685	0.134047	0.159014	0.039225	5
86	0.108853	0.215549	0.164911	0.189625	0.147259	0.165239	0.0407079	5
87	0.107549	0.214516	0.157248	0.190709	0.106662	0.155337	0.0485024	5
88	0.110537	0.207447	0.180424	0.203394	0.128572	0.166075	0.0441622	5
89	0.0948487	0.214949	0.168164	0.191649	0.121478	0.158218	0.0494985	5
90	0.10189	0.226652	0.139747	0.190432	0.140637	0.159872	0.0488119	5
91	0.092395	0.210975	0.176562	0.18996	0.121727	0.158324	0.049476	5
92	0.102127	0.213575	0.168565	0.195021	0.110212	0.1579	0.0499404	5
93	0.106301	0.21102	0.164034	0.194924	0.138209	0.162898	0.0422948	5
94	0.112391	0.216167	0.165814	0.195827	0.128422	0.163724	0.0437792	5
95	0.11168	0.202531	0.159943	0.193563	0.120783	0.1577	0.0411754	5
96	0.111966	0.211166	0.161445	0.186469	0.117768	0.157763	0.042972	5
97	0.110728	0.205678	0.163813	0.203617	0.124851	0.161737	0.0437363	5
98	0.106707	0.199919	0.171676	0.200008	0.119562	0.159574	0.0441731	5
99	0.0817999	0.208522	0.163815	0.180539	0.130833	0.153102	0.0487823	5
100	0.0962025	0.201151	0.162086	0.180631	0.0716111	0.142336	0.0557809	5
+UV
Time [s]	1	2	3	4	5	6	average	SD	N
0	1	1	1	1	1	1	1	0	6
1	1.02268	1.01649	0.985649	0.967248	0.970876	1.03835	1.00022	0.02961	6
2	1.02699	1.0453	0.963579	0.980318	1.01366	1.01899	1.00814	0.0304766	6
3	1.03501	1.01616	0.931647	0.9892	0.971145	1.0214	0.994093	0.0383578	6
4	1.02192	0.978224	0.972974	0.988674	0.984079	1.02311	0.994832	0.0220951	6
5	1.00354	1.06064	0.967864	0.961923	0.953328	1.05473	1.00034	0.0476353	6
6	1.04009	1.06901	0.920743	1.00197	0.962918	1.01928	1.00234	0.0536095	6
7	1.00132	0.979245	0.960206	0.986749	0.966424	1.0064	0.983391	0.0184644	6
8	1.01422	0.928115	0.954804	0.964748	0.929245	1.02562	0.969459	0.0417644	6
9	0.990832	0.975605	0.952894	0.975094	0.928956	1.01404	0.972903	0.0295197	6
10	1.01932	1.06951	0.993042	0.944491	0.946202	0.935424	0.984666	0.0528943	6
11	0.979825	0.944894	0.984058	0.950186	0.934342	1.02676	0.97001	0.0340881	6
12	0.979789	0.978298	0.947885	0.956361	0.936814	1.01514	0.969047	0.028189	6
13	0.971373	1.00116	0.909904	0.964975	0.925076	1.00313	0.962603	0.0384634	6
14	1.01428	0.900514	0.963738	0.960016	0.912313	1.01902	0.961647	0.0494786	6
15	0.985269	0.953001	0.918377	0.951515	0.885611	0.979388	0.945527	0.0378013	6
16	0.978631	0.966059	0.921173	0.962175	0.912997	0.969623	0.951776	0.0275398	6
17	0.948648	0.932208	0.987987	0.928967	0.914469	0.995996	0.951379	0.0333782	6
18	0.946652	0.888864	0.975948	0.964736	0.90672	0.990245	0.945528	0.0400302	6
19	0.957502	0.919364	0.936741	0.954208	0.891841	0.989661	0.941553	0.0338103	6
20	0.954202	0.927588	0.929362	0.932309	0.878898	1.01259	0.939157	0.0436486	6
21	0.960802	0.862909	0.937412	0.933369	0.882148	0.979139	0.925963	0.0449954	6
22	0.941804	0.907114	0.984778	0.9538	0.872404	0.990522	0.941737	0.0455713	6
23	0.951613	0.880054	0.962135	0.927034	0.892502	0.997152	0.935082	0.0441898	6
24	0.910561	0.937574	0.907555	0.928518	0.908817	0.967644	0.926778	0.0234296	6
25	0.966068	0.893149	0.93672	0.943851	0.843977	0.982779	0.927757	0.0510906	6
26	0.906613	0.957587	0.975246	0.961304	0.873095	0.978206	0.942008	0.0425016	6
27	0.942878	0.940625	0.917978	0.953993	0.862996	0.964967	0.930573	0.036631	6
28	0.911449	0.90074	0.964893	0.930347	0.84336	0.996036	0.924471	0.0531069	6
29	0.932377	0.913667	0.935509	0.932151	0.837214	0.971661	0.92043	0.0449506	6
30	0.916973	0.889532	0.934462	0.927918	0.819899	0.990475	0.91321	0.0564261	6
31	0.9268	0.913025	0.961035	0.92987	0.825597	0.993461	0.924965	0.0566333	6
32	0.925083	0.894382	0.961818	0.929876	0.823356	0.976694	0.918535	0.0548996	6
33	0.928271	0.869571	0.921664	0.948359	0.84748	0.958667	0.912335	0.0443178	6
34	0.897484	0.932171	0.959602	0.9529	0.814683	0.935985	0.915471	0.0539073	6
35	0.909377	0.889719	0.90029	0.906306	0.853406	0.963107	0.903701	0.0355099	6
36	0.915663	0.846048	0.928623	0.93017	0.840129	0.953759	0.902399	0.0475935	6
37	0.874061	0.911475	0.915842	0.935422	0.862499	0.956545	0.909307	0.0357604	6
38	0.901567	0.840692	0.923063	0.929221	0.77647	0.950249	0.886877	0.0658134	6
39	0.883586	0.816373	0.90095	0.889341	0.832611	0.931957	0.875803	0.0434212	6
40	0.875525	0.84595	0.934807	0.905931	0.79687	0.947844	0.884488	0.0570055	6
41	0.89592	0.889044	0.942763	0.857527	0.790508	0.969263	0.890837	0.0633267	6
42	0.876182	0.871355	0.903368	0.916405	0.797631	0.979323	0.890711	0.05987	6
43	0.905881	0.843645	0.916867	0.928888	0.832549	0.909715	0.889591	0.0408005	6
44	0.873547	0.820203	0.950863	0.930204	0.821122	0.983719	0.89661	0.0688888	6
45	0.905107	0.873021	0.947704	0.908983	0.793779	0.98581	0.902401	0.0659123	6
46	0.890359	0.865886	0.92231	0.879296	0.795049	0.947223	0.883354	0.0524693	6
47	0.844184	0.852087	0.911747	0.920582	0.788531	0.930037	0.874528	0.055511	6
48	0.856945	0.859821	0.950904	0.918552	0.796956	0.907531	0.881785	0.0549319	6
49	0.875838	0.817475	0.924212	0.890939	0.784483	0.9417	0.872441	0.0609732	6
50	0.862524	0.882158	0.947535	0.897999	0.754664	0.939807	0.880781	0.0699677	6
51	0.872769	0.826068	0.917939	0.905451	0.8344	0.934814	0.881907	0.044967	6
52	0.869676	0.846182	0.943013	0.889884	0.766745	0.969513	0.880835	0.0723238	6
53	0.839811	0.880688	0.905556	0.896271	0.753212	0.930827	0.867727	0.0637001	6
54	0.889423	0.724717	0.902449	0.910206	0.772874	0.94055	0.856703	0.0866067	6
55	0.860666	0.824225	0.91398	0.895547	0.751298	0.939872	0.864265	0.0686213	6
56	0.842649	0.798912	0.92103	0.923125	0.759104	0.90286	0.857947	0.0688968	6
57	0.855939	0.823932	0.910078	0.901137	0.764826	0.936348	0.865376	0.06361	6
58	0.833786	0.786701	0.932503	0.897952	0.790162	0.926497	0.861267	0.0664027	6
59	0.829551	0.82297	0.8951	0.894466	0.72588	0.91734	0.847551	0.0708019	6
60	0.828705	0.744108	0.914475	0.853274	0.761485	0.910259	0.835384	0.0721368	6
61	0.814434	0.694528	0.89494	0.88234	0.76044	0.91281	0.826582	0.0862294	6
62	0.813094	0.774477	0.869725	0.894747	0.763257	0.955034	0.845056	0.074655	6
63	0.827419	0.792201	0.88414	0.882844	0.73492	0.941147	0.843779	0.0740456	6
64	0.835155	0.712915	0.853282	0.877653	0.753887	0.918873	0.825294	0.0775977	6
65	0.829582	0.786297	0.89182	0.890669	0.746212	0.890211	0.839132	0.0625427	6
66	0.867583	0.815122	0.887629	0.895216	0.721879	0.905389	0.848803	0.0699434	6
67	0.838663	0.756335	0.874017	0.870257	0.711594	0.901975	0.825474	0.0750164	6
68	0.801477	0.787971	0.884548	0.86564	0.724441	0.947291	0.835228	0.0794502	6
69	0.823265	0.8202	0.89729	0.882035	0.720751	0.91838	0.843653	0.0721174	6
70	0.820772	0.786753	0.920153	0.890668	0.704661	0.929032	0.842007	0.0876536	6
71	0.817311	0.776926	0.922683	0.871571	0.705582	0.933112	0.837864	0.0883595	6
72	0.817328	0.732452	0.875715	0.840667	0.713928	0.918932	0.816504	0.0802104	6
73	0.816163	0.77054	0.87874	0.87329	0.728639	0.875493	0.823811	0.0633882	6
74	0.775816	0.705775	0.891729	0.86475	0.700135	0.92988	0.811348	0.0981216	6
75	0.778353	0.73224	0.897819	0.872166	0.676452	0.910712	0.81129	0.0965328	6
76	0.804494	0.790459	0.905048	0.829351	0.705236	0.888086	0.820446	0.0724416	6
77	0.803422	0.72177	0.876908	0.832249	0.719217	0.888824	0.807065	0.0737598	6
78	0.780941	0.790418	0.892048	0.843901	0.688327	0.903915	0.816592	0.0805888	6
79	0.818212	0.718616	0.887312	0.859235	0.682534	0.922188	0.814683	0.0954169	6
80	0.80195	0.750382	0.94881	0.865222	0.698717	0.892715	0.826299	0.0933474	6
81	0.792227	0.766647	0.930841	0.871268	0.69118	0.898645	0.825135	0.0907232	6
82	0.807938	0.723285	0.851051	0.846569	0.703221	0.920677	0.80879	0.0826905	6
83	0.800024	0.759057	0.897359	0.874098	0.676291	0.868697	0.812588	0.0845201	6
84	0.770324	0.726756	0.879186	0.865485	0.668097	0.883375	0.798871	0.0907152	6
85	0.768404	0.821421	0.897316	0.836556	0.67211	0.889799	0.814268	0.0842164	6
86	0.794332	0.812863	0.893886	0.845473	0.671178	0.864588	0.81372	0.0783804	6
87	0.766343	0.701153	0.885654	0.86356	0.688036	0.866838	0.795264	0.0884857	6
88	0.789244	0.718725	0.857633	0.832134	0.678527	0.879785	0.792674	0.0798435	6
89	0.759538	0.685706	0.850114	0.850383	0.644661	0.858424	0.774805	0.0932577	6
90	0.752219	0.73984	0.879054	0.822708	0.677592	0.891031	0.793741	0.0845017	6
91	0.766151	0.710215	0.867774	0.839639	0.677862	0.896497	0.793023	0.0886664	6
92	0.757064	0.725602	0.895127	0.826732	0.667513	0.886041	0.793013	0.0914387	6
93	0.772415	0.760065	0.885599	0.820009	0.679277	0.854645	0.795335	0.0741796	6
94	0.758872	0.722866	0.907957	0.855745	0.653507	0.914563	0.802252	0.106731	6
95	0.763163	0.738707	0.876718	0.825898	0.673339	0.905816	0.797273	0.0881653	6
96	0.763924	0.768833	0.855411	0.843152	0.654448	0.880864	0.794439	0.0833596	6
97	0.763409	0.677118	0.902193	0.805231	0.655668	0.89455	0.783028	0.104836	6
98	0.764634	0.673619	0.881834	0.836102	0.648557	0.868	0.778791	0.100083	6
99	0.752918	0.630927	0.879147	0.827725	0.630448	0.902594	0.770627	0.119943	6
100	0.725921	0.708515	0.874839	0.816218	0.675074	0.892851	0.782237	0.0917122	6

## Sheet: Figure 2f
Figure 2f
um	nm
0	-38
0.0391	-37.9
0.0781	-38.4
0.117	-37.9
0.156	-38.9
0.195	-38.8
0.234	-39.2
0.273	-39.2
0.313	-39.6
0.352	-39.1
0.391	-38.6
0.43	-39.5
0.469	-39.7
0.508	-40.3
0.547	-40.1
0.586	-40.2
0.625	-40.7
0.664	-40.7
0.703	-40.8
0.742	-40.9
0.781	-41
0.82	-41
0.859	-41.4
0.898	-41.4
0.938	-34
0.977	-28.9
1.02	-25.4
1.05	-23.9
1.09	-21.5
1.13	-19.3
1.17	-18.2
1.21	-16.8
1.25	-12.2
1.29	-12.3
1.33	-10
1.37	-6.39
1.41	-2.37
1.45	3.72
1.48	10.3
1.52	18.5
1.56	27.8
1.6	34.8
1.64	42.6
1.68	50.1
1.72	60.8
1.76	68.5
1.8	79
1.84	89.8
1.88	97.9
1.91	106
1.95	116
1.99	128
2.03	139
2.07	148
2.11	158
2.15	165
2.19	175
2.23	183
2.27	193
2.3	202
2.34	211
2.38	219
2.42	227
2.46	234
2.5	241
2.54	251
2.58	259
2.62	267
2.66	275
2.7	281
2.73	287
2.77	294
2.81	300
2.85	307
2.89	313
2.93	317
2.97	320
3.01	324
3.05	331
3.09	334
3.13	337
3.16	341
3.2	345
3.24	348
3.28	353
3.32	357
3.36	358
3.4	360
3.44	362
3.48	364
3.52	366
3.55	368
3.59	368
3.63	369
3.67	370
3.71	371
3.75	370
3.79	371
3.83	371
3.87	370
3.91	369
3.95	368
3.98	366
4.02	365
4.06	362
4.1	360
4.14	359
4.18	357
4.22	355
4.26	351
4.3	348
4.34	347
4.38	341
4.41	334
4.45	329
4.49	324
4.53	318
4.57	313
4.61	305
4.65	297
4.69	292
4.73	285
4.77	276
4.8	268
4.84	260
4.88	252
4.92	244
4.96	232
5	222
5.04	213
5.08	205
5.12	196
5.16	182
5.2	170
5.23	159
5.27	147
5.31	133
5.35	120
5.39	108
5.43	97.6
5.47	83.9
5.51	64.5
5.55	41.4
5.59	24.7
5.63	6.45
5.66	-9.52
5.7	-26.1
5.74	-41.3
5.78	-47.8
5.82	-47.8
5.86	-47.8
5.9	-48.5
5.94	-48.3
5.98	-48.4
6.02	-48.5
6.06	-48.4
6.09	-48.6
6.13	-48.5
6.17	-48.7
6.21	-48.7
6.25	-49
6.29	-49.1
6.33	-49.5
6.37	-49.5
6.41	-49.4
6.45	-49.6
6.48	-50.1
6.52	-49.8
6.56	-50.1
6.6	-50.2
6.64	-50.4
6.68	-50.3
6.72	-50.5
6.76	-50.6
6.8	-51
6.84	-50.7
6.88	-50.8
6.91	-51.2
6.95	-50.9
6.99	-51.3

## Sheet: Figure 2g
Figure 2g
nm	nm
0	0.165758
1.49104	-0.0758007
2.98208	-0.116401
4.47312	-0.306708
5.96416	-0.183567
7.4552	-0.190144
8.94624	-0.271642
10.4373	-0.233767
11.9283	-0.151599
13.4194	-0.151227
14.9104	-0.0653444
16.4015	-0.228861
17.8925	-0.143779
19.3835	-0.307147
20.8746	-0.233618
22.3656	-0.356088
23.8566	-0.232948
25.3477	-0.338224
26.8387	-0.255982
28.3298	-0.134123
29.8208	0.0708128
31.3119	0.138786
32.8029	0.180056
34.2939	0.200021
35.785	0.323162
37.276	0.282562
38.7671	0.367764
40.2581	0.368062
41.7491	0.259381
43.2402	0.218781
44.7312	-0.0790127
46.2223	-0.0787148
47.7133	-0.28298
49.2043	-0.247498
50.6954	-0.124358
52.1864	-0.172061
53.6775	-0.048921
55.1685	-0.266977
56.6596	-0.143911
58.1506	-0.143539
59.6416	-0.27197
61.1327	-0.107857
62.6237	-0.00254151
64.1148	-0.0431413
65.6058	0.06679
67.0968	-0.0965048
68.5879	-0.112193
70.0789	-0.152867
71.57	-0.152569
73.061	0.112467
74.552	0.685646
76.0431	1.71929
77.5341	2.9067
79.0252	3.37008
80.5162	3.49322
82.0072	3.32978
83.4983	2.59253
84.9893	1.52856
86.4804	0.321957
87.9714	0.0767165
89.4625	-0.204702
90.9535	-0.36807
92.4445	-0.40867
93.9356	-0.260421
95.4266	-0.260123
96.9176	-0.220964
98.4087	-0.220592
99.8997	-0.242552
101.391	-0.242254
102.882	-0.204778
104.373	-0.245452
105.864	-0.40882
107.355	-0.128714
108.846	-0.128342
110.337	-0.163853
111.828	-0.327221
113.319	-0.24266
114.81	-0.242362
116.301	-0.282962
117.792	-0.188968
119.283	-0.18867
120.774	-0.0225563
122.265	-0.185925
123.756	-0.189314
125.247	-0.107146
126.739	-0.024903
128.23	-0.169617
129.72	-0.169319
131.212	-0.0401161
132.703	0.0421264
134.194	-0.11433
135.685	-0.15493
137.176	-0.328541
138.667	-0.123605
140.158	-0.164204
141.649	-0.0687713
143.14	-0.0684733
144.631	0.0353137
146.122	0.0356117
147.613	0.224147
149.104	0.265417
150.595	0.388558
152.086	0.502541
153.577	0.298201
155.068	0.286186
156.559	0.0409487
158.05	-0.0586896
159.541	0.105348
161.032	0.00144813

## Sheet: Figure 2j
Figure 2j
wavelength	intensity
1600.63	0.222949
1602.56	0.23282
1604.48	0.245449
1606.41	0.260881
1608.34	0.278559
1610.27	0.296773
1612.2	0.312322
1614.13	0.323636
1616.06	0.330513
1617.98	0.333336
1619.91	0.333108
1621.84	0.330441
1623.77	0.325434
1625.7	0.31973
1627.63	0.314614
1629.55	0.310394
1631.48	0.307822
1633.41	0.306091
1635.34	0.303131
1637.27	0.300842
1639.2	0.300291
1641.13	0.300357
1643.05	0.30074
1644.98	0.299589
1646.91	0.296013
1648.84	0.293937
1650.77	0.293924
1652.7	0.290288
1654.62	0.283326
1656.55	0.277841
1658.48	0.27324
1660.41	0.268135
1662.34	0.260921
1664.27	0.253322
1666.2	0.246333
1668.12	0.23773
1670.05	0.227257
1671.98	0.218442
1673.91	0.210635
1675.84	0.201039
1677.77	0.190827
1679.69	0.182371
1681.62	0.174502
1683.55	0.163656
1685.48	0.152689
1687.41	0.144367
1689.34	0.13685
1691.27	0.130537
1693.19	0.125596
1695.12	0.120235
1697.05	0.113338
1698.98	0.103606
1700.91	0.0903662

## Sheet: Figure 3c
Figure 3c
peptide(uM)	1	2	3
0	20	27	30
6.25	20	24	22
12.5	25	23	28
25	54	56	53
50	77	68	78
100	81	90	76
area	0.011571	mm^2
	density
peptide(uM)	1	2	3	average	SD	N
0	1.72846	2.33342	2.59269	2.21819	0.443488	3
6.25	1.72846	2.07415	1.9013	1.9013	0.172846	3
12.5	2.16057	1.98773	2.41984	2.18938	0.217493	3
25	4.66684	4.83969	4.58042	4.69565	0.132013	3
50	6.65457	5.87676	6.74099	6.42411	0.475981	3
100	7.00026	7.77807	6.56814	7.11549	0.613136	3

## Sheet: Figure 3e
Figure 3e
	f-JSF1			FUS-488
0	1	0	5	1	0	5
1	0.892173	0.06024	5	0.997848	0.025614	5
2	0.787798	0.046788	5	0.99549	0.030571	5
3	0.7086	0.058247	5	0.989581	0.033653	5
4	0.635327	0.048344	5	0.969671	0.031467	5
5	0.582303	0.053479	5	0.965511	0.039662	5
6	0.549058	0.051937	5	0.932113	0.048261	5
7	0.499011	0.049463	5	0.927021	0.045182	5
8	0.485913	0.061433	5	0.903629	0.058042	5
9	0.480736	0.06163	5	0.905311	0.060207	5
10	0.471741	0.05546	5	0.876371	0.059514	5
11	0.444829	0.051749	5	0.86257	0.071812	5
12	0.446042	0.061837	5	0.850623	0.071329	5
13	0.447276	0.071553	5	0.852193	0.061964	5
14	0.438969	0.075983	5	0.850759	0.076988	5
15	0.436752	0.068112	5	0.814461	0.080534	5
16	0.42835	0.06125	5	0.816853	0.081896	5
17	0.425192	0.069264	5	0.813959	0.069251	5
18	0.426682	0.071366	5	0.805717	0.081883	5
19	0.42291	0.065473	5	0.808778	0.076712	5
20	0.428394	0.0688	5	0.792405	0.074188	5
21	0.419036	0.061465	5	0.794438	0.085324	5
22	0.423558	0.059986	5	0.773738	0.077112	5
23	0.405985	0.061064	5	0.774177	0.082554	5
24	0.409334	0.057145	5	0.767733	0.083098	5
25	0.416042	0.070626	5	0.760625	0.085087	5
26	0.417779	0.067542	5	0.747503	0.100809	5
27	0.408975	0.069576	5	0.73621	0.091215	5
28	0.412421	0.062702	5	0.733887	0.076899	5
29	0.405959	0.057304	5	0.732686	0.082216	5
30	0.411202	0.069244	5	0.735786	0.097085	5
31	0.410061	0.068974	5	0.728192	0.08481	5
32	0.411649	0.072302	5	0.725756	0.090538	5
33	0.406071	0.069676	5	0.721151	0.081286	5
34	0.396877	0.058106	5	0.7168	0.100959	5
35	0.414681	0.064005	5	0.701268	0.097822	5
36	0.403493	0.06604	5	0.689996	0.096254	5
37	0.409334	0.064724	5	0.693135	0.103511	5
38	0.397946	0.06684	5	0.701921	0.107043	5
39	0.408872	0.06812	5	0.695098	0.089221	5
40	0.412928	0.067738	5	0.684295	0.091259	5
41	0.4003	0.062491	5	0.674778	0.097864	5
42	0.413517	0.0719	5	0.673511	0.098942	5
43	0.399242	0.059148	5	0.671338	0.099915	5
44	0.412729	0.055401	5	0.663989	0.103815	5
45	0.403356	0.071129	5	0.667712	0.102877	5
46	0.401386	0.060277	5	0.653214	0.10007	5
47	0.413732	0.0688	5	0.662859	0.10863	5
48	0.403695	0.063565	5	0.663839	0.10731	5
49	0.39899	0.053978	5	0.649147	0.106417	5
50	0.389695	0.06187	5	0.643082	0.102262	5
51	0.403516	0.061394	5	0.643468	0.113866	5
52	0.410757	0.065134	5	0.65303	0.110446	5
53	0.400335	0.058543	5	0.641377	0.106685	5
54	0.398084	0.059124	5	0.636327	0.098325	5
55	0.397031	0.061743	5	0.631191	0.100274	5
56	0.399652	0.071756	5	0.636265	0.1091	5
57	0.407857	0.066012	5	0.629996	0.0965	5
58	0.394528	0.06292	5	0.629795	0.103701	5
59	0.394727	0.06689	5	0.626507	0.111327	5
60	0.403448	0.06584	5	0.624397	0.116876	5
61	0.396601	0.060363	5	0.624338	0.10586	5
62	0.397978	0.071445	5	0.61979	0.111616	5
63	0.402369	0.068771	5	0.619743	0.110011	5
64	0.399026	0.072768	5	0.61387	0.107128	5
65	0.397268	0.057072	5	0.614757	0.100257	5
66	0.400667	0.065055	5	0.604427	0.107473	5
67	0.392612	0.059065	5	0.612463	0.114888	5
68	0.390561	0.071944	5	0.591765	0.115779	5
69	0.397841	0.059536	5	0.602973	0.115412	5
70	0.389562	0.065853	5	0.593455	0.108281	5
71	0.393542	0.054927	5	0.608366	0.112694	5
72	0.388618	0.053083	5	0.586268	0.115502	5
73	0.390263	0.054881	5	0.586313	0.104401	5
74	0.388782	0.068137	5	0.585858	0.107021	5
75	0.391834	0.070012	5	0.580109	0.10227	5
76	0.389924	0.056097	5	0.579192	0.108095	5
77	0.407696	0.077484	5	0.581914	0.111551	5
78	0.392927	0.072237	5	0.581755	0.120618	5
79	0.393226	0.060416	5	0.580187	0.11097	5
80	0.38836	0.057262	5	0.577369	0.115709	5
81	0.386816	0.063506	5	0.56008	0.111384	5
82	0.387565	0.06487	5	0.571228	0.106246	5
83	0.388911	0.067657	5	0.56617	0.10868	5
84	0.377853	0.0615	5	0.568007	0.109869	5
85	0.387945	0.056808	5	0.567866	0.117223	5
86	0.389509	0.061987	5	0.558695	0.112917	5
87	0.393554	0.056075	5	0.551284	0.11392	5
88	0.383021	0.064447	5	0.559692	0.11593	5
89	0.390661	0.056688	5	0.552764	0.113681	5
90	0.38754	0.059436	5	0.554076	0.118673	5
91	0.379508	0.06399	5	0.551795	0.110656	5
92	0.391125	0.063627	5	0.55675	0.106896	5
93	0.389389	0.06117	5	0.554139	0.111639	5
94	0.374244	0.056322	5	0.557937	0.129167	5
95	0.379296	0.062059	5	0.542792	0.115104	5
96	0.386667	0.061463	5	0.552539	0.106116	5
97	0.378983	0.061674	5	0.550365	0.118488	5
98	0.369392	0.060239	5	0.541253	0.121985	5
99	0.378652	0.065221	5	0.539982	0.109248	5
100	0.384284	0.056776	5	0.544378	0.112466	5
101	0.389723	0.058014	5	0.547463	0.123352	5
102	0.374567	0.057643	5	0.527889	0.112706	5
103	0.383078	0.060244	5	0.531916	0.117916	5
104	0.368928	0.06308	5	0.529742	0.116011	5
105	0.381752	0.062341	5	0.538886	0.108434	5
106	0.380851	0.066506	5	0.529299	0.116502	5
107	0.380505	0.064187	5	0.522749	0.115245	5
108	0.382243	0.045214	5	0.529957	0.111878	5
109	0.375268	0.061034	5	0.517972	0.106591	5
110	0.388417	0.057585	5	0.523371	0.113239	5
111	0.373971	0.052271	5	0.52066	0.115981	5
112	0.364427	0.053338	5	0.523514	0.120223	5
113	0.380122	0.058866	5	0.518809	0.110224	5
114	0.375747	0.065429	5	0.521824	0.117534	5
115	0.377645	0.055741	5	0.521364	0.107802	5
116	0.380002	0.055167	5	0.513792	0.107882	5
117	0.370513	0.063389	5	0.512076	0.110981	5
118	0.370541	0.062681	5	0.514534	0.114894	5
119	0.383339	0.064487	5	0.506439	0.108398	5
120	0.369708	0.044804	5	0.515658	0.110887	5
121	0.373925	0.045508	5	0.507065	0.107815	5
122	0.373582	0.048747	5	0.506911	0.10944	5
123	0.37086	0.049822	5	0.50973	0.112188	5
124	0.370711	0.061254	5	0.503475	0.118612	5
125	0.381408	0.055564	5	0.50832	0.104141	5
126	0.368771	0.059513	5	0.504625	0.117089	5
127	0.371482	0.06307	5	0.501222	0.11535	5
128	0.372777	0.055011	5	0.494916	0.117811	5
129	0.367849	0.062744	5	0.501126	0.117474	5
130	0.364381	0.055626	5	0.493177	0.113253	5
131	0.368255	0.04941	5	0.495193	0.11837	5
132	0.358481	0.058233	5	0.489094	0.107894	5
133	0.365695	0.054657	5	0.485975	0.113423	5
134	0.366566	0.054565	5	0.493351	0.109471	5
135	0.364253	0.053683	5	0.489008	0.114464	5
136	0.370263	0.056732	5	0.491334	0.103299	5
137	0.371732	0.057897	5	0.495536	0.115222	5
138	0.360852	0.05447	5	0.485818	0.126852	5
139	0.376609	0.055462	5	0.478356	0.110747	5
140	0.376632	0.060903	5	0.476402	0.108895	5
141	0.362796	0.055214	5	0.493684	0.118286	5
142	0.370826	0.058546	5	0.478981	0.112396	5
143	0.366811	0.058359	5	0.479642	0.112879	5
144	0.377105	0.058389	5	0.475289	0.117247	5
145	0.360594	0.056704	5	0.483655	0.117263	5
146	0.366016	0.05436	5	0.475829	0.109947	5
147	0.371716	0.063162	5	0.473068	0.116017	5
148	0.374693	0.063558	5	0.476341	0.120719	5
149	0.365299	0.051695	5	0.468009	0.108473	5
150	0.35542	0.058394	5	0.47562	0.1132	5
151	0.363326	0.068055	5	0.469318	0.124905	5
152	0.359617	0.057692	5	0.476755	0.112093	5
153	0.367611	0.059021	5	0.472709	0.110977	5
154	0.356305	0.045944	5	0.470981	0.108658	5
155	0.361058	0.061305	5	0.457245	0.108121	5
156	0.356425	0.054971	5	0.466185	0.10931	5
157	0.363809	0.051605	5	0.4717	0.102387	5
158	0.357071	0.054781	5	0.461559	0.114252	5
159	0.359696	0.056316	5	0.457334	0.116701	5
160	0.361053	0.062951	5	0.465807	0.108291	5
161	0.356692	0.055395	5	0.455788	0.112645	5
162	0.358462	0.061938	5	0.457495	0.101715	5
163	0.352833	0.059497	5	0.45145	0.106559	5
164	0.35794	0.060157	5	0.454996	0.11776	5
165	0.351197	0.054088	5	0.458859	0.117261	5
166	0.356332	0.049438	5	0.455112	0.112823	5
167	0.348707	0.05589	5	0.447713	0.112687	5
168	0.364478	0.06542	5	0.447325	0.102138	5
169	0.355823	0.060487	5	0.450665	0.10413	5
170	0.359722	0.06149	5	0.446176	0.100053	5
171	0.352853	0.051923	5	0.445269	0.114008	5
172	0.35565	0.05447	5	0.444968	0.111448	5
173	0.356399	0.054036	5	0.452346	0.104457	5
174	0.345254	0.050195	5	0.443486	0.102235	5
175	0.358126	0.045385	5	0.454365	0.111032	5
176	0.353783	0.053214	5	0.438231	0.117009	5
177	0.345759	0.049511	5	0.435549	0.103067	5
178	0.349067	0.059393	5	0.440281	0.11375	5
179	0.357818	0.060529	5	0.439751	0.109684	5
180	0.361298	0.056295	5	0.436499	0.111108	5
181	0.341917	0.054942	5	0.438638	0.108909	5
182	0.344335	0.059689	5	0.44066	0.104545	5
183	0.349794	0.049061	5	0.433507	0.116283	5
184	0.354263	0.047156	5	0.43492	0.110137	5
185	0.348775	0.057461	5	0.428714	0.102404	5
186	0.346726	0.054707	5	0.441257	0.109339	5
187	0.353675	0.057348	5	0.432343	0.105242	5
188	0.345639	0.058425	5	0.422795	0.107117	5
189	0.341907	0.047261	5	0.426645	0.109485	5
190	0.353061	0.054225	5	0.435144	0.108908	5
191	0.352114	0.051911	5	0.428799	0.105823	5
192	0.355291	0.057081	5	0.425653	0.107961	5
193	0.337665	0.049976	5	0.422722	0.10619	5
194	0.339359	0.051621	5	0.424994	0.108966	5
195	0.345484	0.053068	5	0.431059	0.10814	5
196	0.340567	0.041897	5	0.428018	0.102034	5
197	0.343723	0.053985	5	0.425081	0.097832	5
198	0.343724	0.057962	5	0.424577	0.11364	5
199	0.34878	0.065579	5	0.422186	0.101586	5
200	0.3462	0.049828	5	0.42033	0.1048	5
201	0.342552	0.055116	5	0.417388	0.104729	5
202	0.347666	0.057417	5	0.422299	0.105975	5
203	0.337536	0.05712	5	0.421588	0.108481	5
204	0.340283	0.065096	5	0.415896	0.107822	5
205	0.338848	0.055499	5	0.413984	0.108075	5
206	0.335395	0.050222	5	0.409647	0.107081	5
207	0.344711	0.049039	5	0.411341	0.106345	5
208	0.331714	0.044729	5	0.40821	0.111677	5
209	0.345966	0.050978	5	0.406547	0.112346	5
210	0.337332	0.053416	5	0.41116	0.115813	5
211	0.334388	0.044578	5	0.41165	0.109533	5
212	0.345688	0.052724	5	0.404597	0.104937	5
213	0.335323	0.058325	5	0.409267	0.106743	5
214	0.333558	0.052474	5	0.417102	0.102273	5
215	0.342782	0.054659	5	0.405374	0.10854	5
216	0.330353	0.046568	5	0.404325	0.104927	5
217	0.335295	0.05137	5	0.396329	0.096979	5
218	0.345634	0.059138	5	0.405171	0.096897	5
219	0.342085	0.048739	5	0.406082	0.110979	5
220	0.334937	0.057157	5	0.401967	0.109953	5
221	0.342209	0.055875	5	0.400768	0.104938	5
222	0.331569	0.050487	5	0.40108	0.106744	5
223	0.343172	0.058944	5	0.409531	0.110357	5
224	0.322484	0.048102	5	0.398281	0.103225	5
225	0.327339	0.051472	5	0.396022	0.105965	5
226	0.319557	0.049795	5	0.399415	0.102527	5
227	0.327553	0.048255	5	0.398952	0.103972	5
228	0.33027	0.052996	5	0.398982	0.104017	5
229	0.333461	0.047973	5	0.39071	0.105828	5
230	0.324966	0.04978	5	0.395235	0.107012	5
231	0.33866	0.050885	5	0.392341	0.100084	5
232	0.331255	0.047427	5	0.396182	0.1037	5
233	0.336249	0.059629	5	0.396418	0.113575	5
234	0.329185	0.052164	5	0.400134	0.099585	5
235	0.326575	0.057884	5	0.401227	0.10294	5
236	0.328513	0.056849	5	0.393877	0.104994	5
237	0.326513	0.053809	5	0.396598	0.102256	5
238	0.323446	0.062163	5	0.391834	0.104054	5
239	0.322946	0.046194	5	0.382976	0.100083	5
240	0.330156	0.05481	5	0.388283	0.105687	5
241	0.331763	0.063028	5	0.390564	0.11014	5
242	0.327114	0.042666	5	0.382675	0.105402	5
243	0.338557	0.055205	5	0.389993	0.097418	5
244	0.321778	0.04767	5	0.387381	0.109233	5
245	0.316365	0.057786	5	0.387779	0.095965	5
246	0.322013	0.047098	5	0.386123	0.10537	5
247	0.321718	0.054391	5	0.382364	0.105744	5
248	0.33171	0.055124	5	0.380277	0.110704	5
249	0.332195	0.051529	5	0.382422	0.09626	5
250	0.329949	0.05013	5	0.382597	0.104807	5
251	0.321278	0.053772	5	0.38033	0.10153	5
252	0.335545	0.06008	5	0.374384	0.101549	5
253	0.320624	0.046701	5	0.383416	0.106486	5
254	0.321092	0.055132	5	0.379276	0.1106	5
255	0.316292	0.047014	5	0.374315	0.093114	5
256	0.323326	0.051243	5	0.37854	0.088641	5
257	0.321907	0.052401	5	0.376089	0.103741	5
258	0.322392	0.055971	5	0.383477	0.099908	5
259	0.3243	0.050852	5	0.378004	0.103713	5
260	0.3225	0.057214	5	0.380457	0.10679	5
261	0.320888	0.054031	5	0.373341	0.106204	5
262	0.318396	0.053093	5	0.377325	0.097234	5
263	0.331052	0.04388	5	0.373082	0.10119	5
264	0.318274	0.053082	5	0.374818	0.098421	5
265	0.329172	0.054916	5	0.373304	0.100509	5
266	0.32143	0.05379	5	0.370748	0.096536	5
267	0.31711	0.053282	5	0.376269	0.108426	5
268	0.318872	0.049111	5	0.373063	0.106726	5
269	0.322092	0.06039	5	0.368322	0.102764	5
270	0.323534	0.049943	5	0.376171	0.103033	5
271	0.315164	0.044782	5	0.368001	0.104721	5
272	0.31269	0.039769	5	0.374347	0.097702	5
273	0.31908	0.055665	5	0.369449	0.106256	5
274	0.314967	0.038172	5	0.364501	0.102858	5
275	0.316709	0.057214	5	0.36851	0.104415	5
276	0.304683	0.043982	5	0.366944	0.10596	5
277	0.316308	0.051911	5	0.36109	0.100944	5
278	0.312799	0.049519	5	0.363209	0.097838	5
279	0.319592	0.05642	5	0.35997	0.098307	5
280	0.318946	0.062952	5	0.36513	0.102336	5
281	0.314143	0.052137	5	0.370398	0.101335	5
282	0.325818	0.055013	5	0.364034	0.102471	5
283	0.307018	0.042588	5	0.353542	0.100639	5
284	0.315666	0.050159	5	0.359264	0.097613	5
285	0.319922	0.060499	5	0.369384	0.098716	5
286	0.319765	0.053125	5	0.357014	0.101249	5
287	0.307348	0.051192	5	0.355064	0.097349	5
288	0.302813	0.042681	5	0.359178	0.099412	5
289	0.308848	0.046249	5	0.355284	0.100822	5
290	0.313661	0.05279	5	0.354614	0.098484	5
291	0.308825	0.048475	5	0.362659	0.101955	5
292	0.311748	0.043922	5	0.358006	0.09595	5
293	0.30815	0.045502	5	0.34806	0.098182	5
294	0.311734	0.053776	5	0.347269	0.101215	5
295	0.309298	0.045849	5	0.350603	0.103911	5
296	0.324439	0.054488	5	0.35099	0.097525	5
297	0.31342	0.039002	5	0.359886	0.098997	5
298	0.320455	0.05648	5	0.347062	0.095931	5
299	0.314556	0.049042	5	0.363192	0.1054	5
300	0.314505	0.06939	5	0.351523	0.097644	5
301	0.30693	0.04624	5	0.353016	0.095107	5
302	0.32331	0.052742	5	0.349609	0.09407	5
303	0.313123	0.059251	5	0.351368	0.091043	5
304	0.305224	0.04722	5	0.352409	0.101862	5
305	0.305557	0.046497	5	0.360903	0.098468	5
306	0.314162	0.051921	5	0.356572	0.097081	5
307	0.317034	0.055347	5	0.344098	0.089475	5
308	0.311113	0.048041	5	0.348327	0.099826	5
309	0.307143	0.049412	5	0.356038	0.094069	5
310	0.30744	0.052335	5	0.345534	0.089539	5
311	0.303746	0.052943	5	0.346808	0.101447	5
312	0.307955	0.043652	5	0.348272	0.084941	5
313	0.299354	0.050332	5	0.343976	0.099	5
314	0.298392	0.0543	5	0.35221	0.106165	5
315	0.300077	0.048895	5	0.34464	0.094598	5
316	0.302643	0.054294	5	0.345505	0.107478	5
317	0.301709	0.042101	5	0.343524	0.101685	5
318	0.306215	0.046023	5	0.346866	0.096302	5
319	0.308026	0.052694	5	0.341931	0.100503	5
320	0.299061	0.051846	5	0.347352	0.099971	5
321	0.299819	0.045852	5	0.340707	0.089015	5
322	0.298769	0.052506	5	0.342301	0.096514	5
323	0.299854	0.046751	5	0.341654	0.093117	5
324	0.30083	0.052328	5	0.346046	0.097743	5
325	0.310101	0.050579	5	0.340931	0.091655	5
326	0.312393	0.058925	5	0.338272	0.087387	5
327	0.301992	0.049532	5	0.336603	0.094142	5
328	0.309321	0.057764	5	0.342295	0.085599	5
329	0.293151	0.056724	5	0.344368	0.091729	5
330	0.296935	0.042965	5	0.33896	0.096551	5
331	0.304903	0.058518	5	0.333435	0.092089	5
332	0.303853	0.049789	5	0.338468	0.089137	5
333	0.308613	0.053255	5	0.339631	0.090819	5
334	0.303127	0.050949	5	0.338107	0.0913	5
335	0.29899	0.047153	5	0.340507	0.092513	5
336	0.283788	0.041909	5	0.334316	0.099967	5
337	0.314446	0.052402	5	0.332652	0.094132	5
338	0.305728	0.048239	5	0.335565	0.092437	5
339	0.305647	0.056018	5	0.331456	0.097383	5
340	0.301282	0.052969	5	0.33022	0.086531	5
341	0.295554	0.049851	5	0.330809	0.085579	5
342	0.292654	0.048364	5	0.327869	0.090833	5
343	0.296959	0.045283	5	0.332229	0.094688	5
344	0.297495	0.04353	5	0.3221	0.095151	5
345	0.2967	0.047831	5	0.327226	0.091355	5
346	0.296689	0.049675	5	0.337479	0.09439	5
347	0.307682	0.059199	5	0.332549	0.095514	5
348	0.306986	0.055434	5	0.332924	0.098658	5
349	0.296983	0.042174	5	0.330883	0.09533	5
350	0.294319	0.052691	5	0.328403	0.095294	5
351	0.297473	0.046081	5	0.326639	0.097573	5
352	0.30434	0.05181	5	0.319679	0.085193	5
353	0.305067	0.050331	5	0.328001	0.090331	5
354	0.303398	0.058727	5	0.320585	0.089946	5
355	0.295306	0.052654	5	0.3249	0.091238	5
356	0.303924	0.048503	5	0.328399	0.091811	5
357	0.296323	0.049637	5	0.32106	0.095353	5
358	0.29703	0.055092	5	0.325364	0.088596	5
359	0.302725	0.05162	5	0.328257	0.094805	5
360	0.295045	0.047777	5	0.314305	0.092329	5
361	0.297922	0.05678	5	0.326359	0.092293	5
362	0.295419	0.055225	5	0.322077	0.092822	5
363	0.298352	0.049559	5	0.318189	0.093525	5
364	0.306549	0.064096	5	0.321814	0.090984	5
365	0.297188	0.055031	5	0.322334	0.092594	5
366	0.295094	0.067974	5	0.317938	0.096205	5
367	0.297523	0.053888	5	0.322303	0.086239	5
368	0.293421	0.055661	5	0.32234	0.085374	5
369	0.295535	0.053185	5	0.315598	0.092356	5
370	0.297702	0.050374	5	0.316825	0.09464	5
371	0.292988	0.050341	5	0.321809	0.088025	5
372	0.292933	0.061113	5	0.3119	0.084468	5
373	0.29567	0.050987	5	0.318988	0.08858	5
374	0.291915	0.050152	5	0.310612	0.084917	5
375	0.291312	0.053738	5	0.319505	0.095505	5
376	0.295721	0.050329	5	0.313373	0.086342	5
377	0.29483	0.053358	5	0.311224	0.083367	5
378	0.277499	0.039498	5	0.31539	0.088983	5
379	0.289795	0.047476	5	0.310989	0.086969	5
380	0.300844	0.048774	5	0.313273	0.081628	5
381	0.298153	0.054486	5	0.310707	0.083239	5
382	0.296739	0.060965	5	0.306801	0.086121	5
383	0.295935	0.050884	5	0.308916	0.085946	5
384	0.285521	0.054074	5	0.308925	0.085984	5
385	0.29125	0.056722	5	0.303411	0.076687	5
386	0.291706	0.049943	5	0.309135	0.088178	5
387	0.294534	0.051922	5	0.302992	0.090548	5
388	0.291837	0.056667	5	0.306048	0.085015	5
389	0.289633	0.056626	5	0.305395	0.08234	5
390	0.28614	0.04522	5	0.306072	0.088729	5
391	0.28765	0.049872	5	0.302899	0.074396	5
392	0.293595	0.054005	5	0.303437	0.079292	5
393	0.286564	0.052594	5	0.308631	0.086401	5
394	0.292626	0.061617	5	0.299709	0.082582	5
395	0.293278	0.056763	5	0.300934	0.088682	5
396	0.288336	0.053737	5	0.305146	0.089229	5
397	0.28933	0.053383	5	0.307939	0.092096	5
398	0.287558	0.053617	5	0.311072	0.090631	5
399	0.283642	0.047908	5	0.304451	0.085439	5
400	0.289016	0.049763	5	0.310728	0.082727	5
401	0.293348	0.043615	5	0.305667	0.085764	5
402	0.291006	0.047078	5	0.308073	0.085579	5
403	0.29243	0.055205	5	0.306674	0.087724	5
404	0.291897	0.0549	5	0.29941	0.085884	5
405	0.290021	0.056528	5	0.305389	0.080957	5
406	0.291664	0.05125	5	0.299383	0.083309	5
407	0.289341	0.052493	5	0.304927	0.082094	5
408	0.288773	0.05403	5	0.300578	0.08615	5
409	0.282547	0.059933	5	0.299942	0.081396	5
410	0.288304	0.054015	5	0.292713	0.078641	5
411	0.297748	0.056954	5	0.30303	0.088804	5
412	0.289037	0.049047	5	0.2949	0.0789	5
413	0.288005	0.051671	5	0.299538	0.08011	5
414	0.283847	0.050445	5	0.298749	0.086724	5
415	0.278042	0.054346	5	0.291301	0.086123	5
416	0.285866	0.046462	5	0.291078	0.083968	5
417	0.282016	0.043896	5	0.294063	0.083049	5
418	0.282315	0.05142	5	0.296201	0.077908	5
419	0.289388	0.056664	5	0.294223	0.085728	5
420	0.290473	0.050428	5	0.291144	0.080442	5
421	0.290888	0.057172	5	0.292681	0.080636	5
422	0.28019	0.041461	5	0.291309	0.081599	5
423	0.28311	0.047773	5	0.287554	0.082803	5
424	0.283948	0.055027	5	0.298416	0.079571	5
425	0.285709	0.044889	5	0.29129	0.083415	5
426	0.287323	0.063354	5	0.291431	0.084278	5
427	0.28954	0.054561	5	0.282999	0.077465	5
428	0.289563	0.059744	5	0.288083	0.086681	5
429	0.284732	0.051796	5	0.288027	0.0866	5
430	0.272326	0.043618	5	0.293003	0.085707	5
431	0.27483	0.046612	5	0.292696	0.081792	5
432	0.288454	0.050222	5	0.285539	0.08066	5
433	0.282498	0.043588	5	0.284917	0.074823	5
434	0.282262	0.0458	5	0.291685	0.079949	5
435	0.284595	0.056531	5	0.297783	0.089049	5
436	0.28234	0.050505	5	0.284875	0.084721	5
437	0.277867	0.050073	5	0.286243	0.078129	5
438	0.287277	0.053367	5	0.278827	0.082848	5
439	0.291337	0.048281	5	0.288058	0.086302	5
440	0.276406	0.05679	5	0.284934	0.082795	5
441	0.276337	0.051133	5	0.286783	0.081202	5
442	0.284567	0.058632	5	0.286278	0.083049	5
443	0.285056	0.05978	5	0.292355	0.075995	5
444	0.291295	0.063296	5	0.286802	0.09022	5
445	0.282776	0.052163	5	0.282887	0.077666	5
446	0.287564	0.064082	5	0.286795	0.087331	5
447	0.28261	0.056314	5	0.27835	0.07999	5
448	0.287151	0.054171	5	0.285509	0.077695	5
449	0.271282	0.046219	5	0.277486	0.0767	5
450	0.281865	0.048428	5	0.286881	0.090939	5
451	0.283138	0.060044	5	0.278643	0.079841	5
452	0.285748	0.050238	5	0.288086	0.081897	5
453	0.286622	0.061274	5	0.286218	0.081556	5
454	0.286699	0.052579	5	0.292968	0.07676	5
455	0.28096	0.05108	5	0.281817	0.088307	5
456	0.270683	0.049094	5	0.283599	0.080767	5
457	0.286892	0.057083	5	0.279507	0.075916	5
458	0.273481	0.057008	5	0.279438	0.088429	5
459	0.287014	0.055902	5	0.282647	0.085055	5
460	0.285951	0.070266	5	0.28075	0.073498	5
461	0.269402	0.046312	5	0.274633	0.082174	5
462	0.280227	0.053552	5	0.275201	0.079208	5
463	0.272166	0.051413	5	0.271979	0.07412	5
464	0.272136	0.052151	5	0.283581	0.080047	5
465	0.277657	0.061184	5	0.27781	0.081292	5
466	0.276716	0.055852	5	0.27591	0.085587	5
467	0.283337	0.054605	5	0.274365	0.081483	5
468	0.276875	0.052148	5	0.27716	0.076402	5
469	0.276796	0.060767	5	0.274137	0.083276	5
470	0.273222	0.054641	5	0.277753	0.081004	5
471	0.274779	0.044058	5	0.269065	0.083346	5
472	0.282364	0.060576	5	0.273601	0.078392	5
473	0.276077	0.05011	5	0.268417	0.088789	5
474	0.280922	0.055351	5	0.273093	0.081826	5
475	0.284659	0.053882	5	0.274932	0.076557	5
476	0.285365	0.057246	5	0.269451	0.084409	5
477	0.276036	0.056042	5	0.272663	0.080256	5
478	0.273792	0.053731	5	0.279038	0.081165	5
479	0.281045	0.061905	5	0.27857	0.081177	5
480	0.261164	0.052745	5	0.26747	0.083843	5
481	0.276693	0.050808	5	0.2669	0.084975	5
482	0.272175	0.05233	5	0.273609	0.08149	5
483	0.271033	0.05456	5	0.261451	0.077049	5
484	0.276736	0.052969	5	0.264532	0.076909	5
485	0.275041	0.052666	5	0.269123	0.080309	5
486	0.273891	0.060231	5	0.272648	0.084568	5
487	0.27524	0.052628	5	0.276253	0.079626	5
488	0.268832	0.04809	5	0.267754	0.077926	5
489	0.268631	0.054448	5	0.27694	0.082422	5
490	0.277703	0.056727	5	0.270123	0.071835	5
491	0.280066	0.063339	5	0.266427	0.076292	5
492	0.274537	0.053316	5	0.266266	0.074787	5
493	0.267398	0.04893	5	0.271737	0.079426	5
494	0.278696	0.055911	5	0.264433	0.079907	5
495	0.274671	0.053935	5	0.267385	0.076484	5
496	0.274504	0.044509	5	0.271887	0.078946	5
497	0.26553	0.047894	5	0.268385	0.084783	5
498	0.268983	0.050324	5	0.267291	0.073122	5
499	0.266747	0.049685	5	0.26913	0.078186	5
500	0.274877	0.054096	5	0.266951	0.076132	5
501	0.266882	0.04939	5	0.268705	0.074756	5
502	0.275852	0.053323	5	0.26021	0.079841	5
503	0.272045	0.044577	5	0.26697	0.090817	5
504	0.268765	0.051782	5	0.266248	0.07779	5
505	0.270661	0.050536	5	0.256186	0.068261	5
506	0.267338	0.048773	5	0.270131	0.079304	5
507	0.269594	0.053685	5	0.26146	0.078171	5
508	0.25773	0.052203	5	0.26987	0.074692	5
509	0.273395	0.054521	5	0.264722	0.073313	5
510	0.268793	0.057528	5	0.262472	0.075875	5
511	0.274494	0.063653	5	0.266077	0.071966	5
512	0.270666	0.053929	5	0.262762	0.074214	5
513	0.269224	0.055508	5	0.262347	0.081196	5
514	0.268318	0.044924	5	0.265473	0.07609	5
515	0.273034	0.054674	5	0.257371	0.079539	5
516	0.271124	0.051614	5	0.257021	0.073159	5
517	0.262211	0.050524	5	0.257922	0.073178	5
518	0.271469	0.049925	5	0.258979	0.074308	5
519	0.272362	0.060596	5	0.260293	0.072813	5
520	0.265486	0.052811	5	0.253925	0.073564	5
521	0.265088	0.042293	5	0.259545	0.075039	5
522	0.262677	0.048866	5	0.254826	0.078178	5
523	0.267387	0.05493	5	0.258955	0.077283	5
524	0.264717	0.054696	5	0.265608	0.074509	5
525	0.273992	0.056231	5	0.264102	0.069751	5
526	0.267505	0.057473	5	0.260275	0.071104	5
527	0.264206	0.053485	5	0.257272	0.080432	5
528	0.263641	0.048428	5	0.257806	0.073104	5
529	0.269701	0.060381	5	0.257234	0.077778	5
530	0.272476	0.053057	5	0.25806	0.076712	5
531	0.268477	0.061057	5	0.258843	0.075973	5
532	0.265027	0.051561	5	0.259804	0.075234	5
533	0.267626	0.05339	5	0.2594	0.079231	5
534	0.264594	0.051074	5	0.259549	0.072351	5
535	0.271666	0.058023	5	0.260498	0.075936	5
536	0.273812	0.054351	5	0.257289	0.073587	5
537	0.276359	0.052594	5	0.256442	0.078637	5
538	0.270991	0.048098	5	0.252667	0.068436	5
539	0.270568	0.056742	5	0.257679	0.070337	5
540	0.269458	0.052668	5	0.252738	0.078117	5
541	0.269221	0.053192	5	0.256447	0.080389	5
542	0.262859	0.054794	5	0.248627	0.073669	5
543	0.265249	0.051132	5	0.250917	0.073846	5
544	0.26518	0.053888	5	0.254713	0.074318	5
545	0.256534	0.047841	5	0.243379	0.07222	5
546	0.266076	0.051531	5	0.254811	0.073989	5
547	0.262165	0.053355	5	0.249999	0.074077	5
548	0.266349	0.048955	5	0.251763	0.077047	5
549	0.263918	0.051646	5	0.245352	0.069176	5
550	0.275939	0.053333	5	0.24826	0.06933	5
551	0.2678	0.057394	5	0.248977	0.081086	5
552	0.265457	0.058954	5	0.24616	0.06667	5
553	0.267146	0.055937	5	0.243927	0.071661	5
554	0.271965	0.060829	5	0.249307	0.075512	5
555	0.269353	0.059898	5	0.257375	0.07303	5
556	0.268886	0.048518	5	0.251202	0.06805	5
557	0.255319	0.048664	5	0.252563	0.078965	5
558	0.260483	0.049256	5	0.248476	0.07529	5
559	0.272273	0.06039	5	0.242102	0.076052	5
560	0.265855	0.060948	5	0.250497	0.07249	5
561	0.266702	0.058112	5	0.247616	0.070016	5
562	0.265231	0.049051	5	0.240772	0.070436	5
563	0.264113	0.059186	5	0.239933	0.071651	5
564	0.259983	0.05064	5	0.246616	0.075557	5
565	0.266426	0.053006	5	0.243223	0.069647	5
566	0.25632	0.050098	5	0.250555	0.069637	5
567	0.264641	0.046881	5	0.246329	0.069467	5
568	0.259316	0.04994	5	0.24844	0.07115	5
569	0.257343	0.050214	5	0.24696	0.06701	5
570	0.25973	0.061227	5	0.242876	0.065338	5
571	0.260342	0.053625	5	0.248927	0.071504	5
572	0.25538	0.055383	5	0.249588	0.068468	5
573	0.26951	0.0527	5	0.244334	0.070966	5
574	0.270922	0.064406	5	0.242087	0.062141	5
575	0.25609	0.061891	5	0.24265	0.07057	5
576	0.270217	0.059761	5	0.247952	0.073263	5
577	0.260022	0.050863	5	0.242396	0.068967	5
578	0.261448	0.054881	5	0.243522	0.067521	5
579	0.265216	0.059649	5	0.240873	0.073147	5
580	0.266918	0.054027	5	0.244906	0.068351	5
581	0.256673	0.049078	5	0.246815	0.074371	5
582	0.267324	0.061713	5	0.239216	0.064554	5
583	0.265137	0.056935	5	0.235957	0.070745	5
584	0.255798	0.05127	5	0.239528	0.070406	5
585	0.263415	0.048842	5	0.239615	0.076764	5
586	0.257087	0.054145	5	0.235328	0.064501	5
587	0.262343	0.057076	5	0.235273	0.068739	5
588	0.265304	0.062219	5	0.242275	0.071408	5
589	0.26108	0.05147	5	0.240528	0.065771	5
590	0.257657	0.056789	5	0.241498	0.064976	5
591	0.269531	0.056302	5	0.238595	0.060258	5
592	0.256767	0.056036	5	0.238574	0.071379	5
593	0.264364	0.056751	5	0.23482	0.062683	5
594	0.261906	0.056521	5	0.240463	0.065046	5
595	0.260412	0.054194	5	0.237114	0.069774	5
596	0.260107	0.057296	5	0.237397	0.075013	5
597	0.262958	0.060992	5	0.240561	0.06964	5
598	0.268183	0.059001	5	0.237782	0.072686	5
599	0.251585	0.048645	5	0.232437	0.069132	5
600	0.258915	0.04978	5	0.231207	0.06656	5
601	0.262368	0.053134	5	0.233712	0.066885	5
602	0.252698	0.059163	5	0.240682	0.065265	5
603	0.254773	0.053771	5	0.237475	0.068874	5
604	0.256684	0.053409	5	0.234093	0.072419	5
605	0.267536	0.06005	5	0.233717	0.071909	5
606	0.25877	0.062205	5	0.237476	0.063687	5
607	0.26044	0.056149	5	0.234065	0.06874	5
608	0.257276	0.052714	5	0.234257	0.067165	5
609	0.252658	0.061794	5	0.233718	0.076789	5
610	0.267871	0.061246	5	0.234104	0.06489	5
611	0.255959	0.053003	5	0.237773	0.072633	5
612	0.253231	0.056191	5	0.240501	0.067317	5
613	0.250696	0.048833	5	0.230912	0.068193	5
614	0.2664	0.062976	5	0.234747	0.062865	5
615	0.268311	0.054365	5	0.231813	0.063867	5
616	0.251904	0.052353	5	0.233855	0.063501	5
617	0.264188	0.067762	5	0.231386	0.064507	5
618	0.25449	0.052378	5	0.227849	0.066428	5
619	0.262116	0.060953	5	0.227251	0.067117	5
620	0.259404	0.054293	5	0.232248	0.068958	5
621	0.259194	0.045836	5	0.227404	0.071436	5
622	0.262203	0.056303	5	0.235267	0.066035	5
623	0.265089	0.059778	5	0.235667	0.063933	5
624	0.257395	0.054223	5	0.226097	0.069073	5
625	0.264244	0.061357	5	0.229333	0.062753	5
626	0.253991	0.064005	5	0.230372	0.074408	5
627	0.261661	0.056522	5	0.231349	0.069531	5
628	0.25872	0.050958	5	0.225208	0.067523	5
629	0.262441	0.05465	5	0.22968	0.066368	5
630	0.253641	0.05444	5	0.231086	0.066353	5
631	0.261431	0.060067	5	0.226709	0.063761	5
632	0.259685	0.047687	5	0.225262	0.067756	5
633	0.267891	0.065529	5	0.227121	0.068	5
634	0.255571	0.064805	5	0.22498	0.060892	5
635	0.263774	0.059029	5	0.224724	0.060809	5
636	0.26255	0.050863	5	0.227535	0.061871	5
637	0.25655	0.052138	5	0.230547	0.070646	5
638	0.264275	0.056325	5	0.232236	0.064708	5
639	0.254838	0.056919	5	0.224485	0.065185	5
640	0.259999	0.052552	5	0.223174	0.067836	5
641	0.25647	0.059339	5	0.234311	0.068017	5
642	0.256742	0.053268	5	0.226771	0.06211	5
643	0.254706	0.057706	5	0.222456	0.066733	5
644	0.259055	0.059208	5	0.225789	0.063233	5
645	0.255781	0.051187	5	0.218392	0.05507	5
646	0.255297	0.053441	5	0.221352	0.064423	5
647	0.259464	0.055635	5	0.228319	0.065757	5
648	0.263037	0.06251	5	0.227347	0.066792	5
649	0.252252	0.056576	5	0.220407	0.067397	5
650	0.258292	0.050068	5	0.225175	0.066697	5
651	0.261334	0.067384	5	0.223784	0.061897	5
652	0.253563	0.056957	5	0.223848	0.067032	5
653	0.2573	0.059521	5	0.221911	0.069954	5
654	0.253357	0.059747	5	0.222122	0.065306	5
655	0.257468	0.054685	5	0.219968	0.064016	5
656	0.253546	0.055314	5	0.218374	0.065882	5
657	0.260366	0.058957	5	0.213086	0.060589	5
658	0.257134	0.057193	5	0.226734	0.062029	5
659	0.264147	0.066408	5	0.219273	0.067274	5
660	0.259186	0.061705	5	0.221314	0.065238	5
661	0.252987	0.058605	5	0.220616	0.063403	5
662	0.247662	0.059311	5	0.220612	0.063609	5
663	0.26302	0.058972	5	0.221558	0.067665	5
664	0.26658	0.059479	5	0.220835	0.063596	5
665	0.255983	0.056818	5	0.21306	0.056297	5
666	0.262132	0.063956	5	0.218784	0.058065	5
667	0.260557	0.05511	5	0.222147	0.06262	5
668	0.257676	0.057089	5	0.219563	0.063229	5
669	0.251603	0.052912	5	0.220606	0.067074	5
670	0.252687	0.051547	5	0.215828	0.064016	5
671	0.262683	0.057748	5	0.218989	0.060682	5
672	0.24686	0.054411	5	0.218967	0.067727	5
673	0.260784	0.061094	5	0.2158	0.067967	5
674	0.26565	0.054149	5	0.220782	0.07291	5
675	0.254945	0.050868	5	0.22051	0.063726	5
676	0.257111	0.054366	5	0.214118	0.063621	5
677	0.251583	0.053897	5	0.209664	0.057723	5
678	0.257614	0.063253	5	0.215426	0.066995	5
679	0.248255	0.053707	5	0.215366	0.064626	5
680	0.25908	0.059019	5	0.2163	0.065538	5
681	0.251901	0.054684	5	0.216853	0.064732	5
682	0.251731	0.066284	5	0.213339	0.06374	5
683	0.251694	0.05092	5	0.216642	0.067699	5
684	0.252975	0.055446	5	0.215248	0.058485	5
685	0.25411	0.052484	5	0.216232	0.066973	5
686	0.254713	0.053557	5	0.217987	0.064367	5
687	0.256218	0.057069	5	0.21435	0.063188	5
688	0.260554	0.062761	5	0.217442	0.065259	5
689	0.261445	0.058861	5	0.215703	0.066667	5
690	0.251745	0.061761	5	0.211543	0.05818	5
691	0.251842	0.053495	5	0.218672	0.063124	5
692	0.252958	0.048225	5	0.211896	0.056523	5
693	0.260514	0.055771	5	0.209087	0.064892	5
694	0.242916	0.051128	5	0.210303	0.06045	5
695	0.253057	0.058237	5	0.214522	0.059521	5
696	0.254199	0.05922	5	0.209051	0.065482	5
697	0.254586	0.052647	5	0.214382	0.064774	5
698	0.254462	0.057667	5	0.216895	0.066318	5
699	0.25295	0.055302	5	0.209418	0.06157	5
700	0.256731	0.059211	5	0.205996	0.065927	5
701	0.255352	0.06612	5	0.213697	0.064514	5
702	0.25819	0.060035	5	0.214429	0.064791	5
703	0.260222	0.066356	5	0.208751	0.061747	5
704	0.250601	0.066327	5	0.211684	0.060076	5
705	0.252681	0.05712	5	0.213523	0.062009	5
706	0.254645	0.054467	5	0.207928	0.06202	5
707	0.241579	0.054982	5	0.206744	0.066337	5
708	0.246545	0.053931	5	0.202512	0.061275	5
709	0.25976	0.062996	5	0.209241	0.060609	5
710	0.245772	0.05247	5	0.209764	0.063722	5
711	0.256714	0.050208	5	0.209555	0.064416	5
712	0.248517	0.052511	5	0.205667	0.060425	5
713	0.244219	0.052065	5	0.209839	0.061684	5
714	0.256914	0.05984	5	0.205709	0.059285	5
715	0.249824	0.052812	5	0.207042	0.063386	5
716	0.249492	0.058499	5	0.203728	0.059067	5
717	0.254098	0.051042	5	0.200098	0.060095	5
718	0.245813	0.052146	5	0.205629	0.064069	5
719	0.25163	0.056725	5	0.212141	0.059244	5
720	0.253367	0.059992	5	0.201828	0.062641	5
721	0.253596	0.063667	5	0.199439	0.058355	5
722	0.261006	0.07111	5	0.206664	0.061201	5
723	0.245496	0.053092	5	0.204275	0.061819	5
724	0.257023	0.065572	5	0.20365	0.058855	5
725	0.248384	0.05397	5	0.209542	0.062026	5
726	0.253957	0.058045	5	0.202329	0.057655	5
727	0.250726	0.064387	5	0.20492	0.054239	5
728	0.255983	0.060188	5	0.207912	0.065623	5
729	0.257355	0.062249	5	0.200987	0.066557	5
730	0.247293	0.051117	5	0.199705	0.061663	5
731	0.247764	0.057164	5	0.197721	0.060258	5
732	0.244968	0.047019	5	0.203546	0.064905	5
733	0.251746	0.066227	5	0.200783	0.057705	5
734	0.257058	0.05812	5	0.195312	0.062084	5
735	0.255691	0.057514	5	0.198233	0.056944	5
736	0.253563	0.063028	5	0.201614	0.056565	5
737	0.254699	0.065655	5	0.195086	0.061607	5
738	0.255465	0.059113	5	0.203941	0.067146	5
739	0.245086	0.059303	5	0.207713	0.059287	5
740	0.262494	0.066632	5	0.1961	0.057936	5
741	0.254997	0.061671	5	0.199469	0.061026	5
742	0.246183	0.058202	5	0.205246	0.071462	5
743	0.257458	0.056687	5	0.19852	0.061986	5
744	0.248625	0.050702	5	0.198792	0.063975	5
745	0.25014	0.060538	5	0.197833	0.066117	5
746	0.259886	0.064454	5	0.194315	0.062148	5
747	0.251771	0.060367	5	0.196923	0.060687	5
748	0.257856	0.058635	5	0.192648	0.059209	5
749	0.270868	0.070928	5	0.198482	0.064573	5
750	0.251769	0.055489	5	0.19635	0.061919	5
751	0.24751	0.062848	5	0.20099	0.062365	5
752	0.250331	0.054584	5	0.199775	0.056807	5
753	0.251875	0.056601	5	0.199158	0.06308	5
754	0.259426	0.066355	5	0.194005	0.061857	5
755	0.255701	0.066139	5	0.199972	0.062578	5
756	0.248728	0.050126	5	0.198166	0.064258	5
757	0.244647	0.055269	5	0.190434	0.059861	5
758	0.247163	0.059126	5	0.193956	0.057821	5
759	0.257425	0.056431	5	0.200262	0.054506	5
760	0.251155	0.063067	5	0.19664	0.059572	5
761	0.251744	0.059127	5	0.196716	0.063465	5
762	0.252202	0.057772	5	0.192395	0.05411	5
763	0.248199	0.060143	5	0.194186	0.061049	5
764	0.246941	0.056449	5	0.192582	0.058484	5
765	0.256558	0.054136	5	0.194171	0.055813	5
766	0.257413	0.060506	5	0.194619	0.054596	5
767	0.252859	0.05604	5	0.194708	0.062292	5
768	0.251476	0.062716	5	0.195211	0.061338	5
769	0.253425	0.063128	5	0.189827	0.058275	5
770	0.248831	0.070339	5	0.191128	0.066074	5
771	0.252424	0.061387	5	0.189937	0.057545	5
772	0.259131	0.060824	5	0.198864	0.057863	5
773	0.237802	0.051931	5	0.197446	0.05818	5
774	0.242786	0.06679	5	0.194366	0.056192	5
775	0.251795	0.064822	5	0.19535	0.058119	5
776	0.238427	0.053338	5	0.190524	0.053883	5
777	0.23728	0.047684	5	0.190079	0.056423	5
778	0.257336	0.062467	5	0.195765	0.057905	5
779	0.245976	0.064934	5	0.191063	0.056524	5
780	0.243733	0.058165	5	0.191281	0.054544	5
781	0.250003	0.054665	5	0.188843	0.060235	5
782	0.246642	0.064595	5	0.189645	0.058844	5
783	0.24981	0.060701	5	0.192304	0.055384	5
784	0.253691	0.064799	5	0.194674	0.060347	5
785	0.24864	0.059326	5	0.194253	0.063981	5
786	0.254706	0.057571	5	0.185623	0.059836	5
787	0.249533	0.067531	5	0.186564	0.054607	5
788	0.250311	0.062564	5	0.181865	0.055463	5
789	0.26019	0.072246	5	0.189954	0.059889	5
790	0.249891	0.066749	5	0.187047	0.053572	5
791	0.246043	0.058429	5	0.190096	0.054809	5
792	0.254154	0.066961	5	0.19246	0.060373	5
793	0.249434	0.060923	5	0.184481	0.055409	5
794	0.242389	0.054379	5	0.18509	0.055945	5
795	0.251589	0.063622	5	0.192955	0.060266	5
796	0.255984	0.064947	5	0.185343	0.059952	5
797	0.251153	0.058853	5	0.194105	0.057348	5
798	0.257349	0.058787	5	0.18898	0.062587	5
799	0.243457	0.053549	5	0.186602	0.057842	5
800	0.24542	0.054059	5	0.192539	0.064791	5
801	0.244908	0.059202	5	0.187212	0.062076	5
802	0.249825	0.063389	5	0.189179	0.057398	5
803	0.243693	0.055984	5	0.187151	0.059365	5
804	0.256172	0.073327	5	0.191009	0.055896	5
805	0.240256	0.063008	5	0.185588	0.060469	5
806	0.248682	0.060735	5	0.1868	0.053352	5
807	0.251651	0.062047	5	0.185292	0.053414	5
808	0.243818	0.057333	5	0.190437	0.059481	5
809	0.264358	0.069475	5	0.18774	0.059863	5
810	0.252116	0.057699	5	0.188532	0.062542	5
811	0.252222	0.062033	5	0.186163	0.058285	5
812	0.245835	0.061514	5	0.19077	0.054646	5
813	0.248571	0.065571	5	0.185617	0.053587	5
814	0.250668	0.058981	5	0.181701	0.061397	5
815	0.248772	0.058943	5	0.188692	0.061013	5
816	0.252773	0.064744	5	0.177637	0.053948	5
817	0.247357	0.057969	5	0.188263	0.057023	5
818	0.246247	0.057067	5	0.18249	0.053331	5
819	0.248057	0.067508	5	0.182298	0.058238	5
820	0.243529	0.060521	5	0.184715	0.054036	5
821	0.248398	0.068722	5	0.189344	0.059553	5
822	0.250051	0.06505	5	0.183546	0.060229	5
823	0.259533	0.068546	5	0.185227	0.04804	5
824	0.259942	0.074324	5	0.190331	0.060978	5
825	0.247297	0.058689	5	0.183608	0.05942	5
826	0.244275	0.062003	5	0.184568	0.053284	5
827	0.248277	0.058583	5	0.180219	0.057398	5
828	0.262174	0.07238	5	0.177604	0.049075	5
829	0.245687	0.059484	5	0.180413	0.056159	5
830	0.249932	0.069186	5	0.185564	0.051769	5
831	0.247973	0.062452	5	0.179955	0.054827	5
832	0.254769	0.062981	5	0.18274	0.058646	5
833	0.247903	0.055583	5	0.185519	0.058217	5
834	0.240923	0.057189	5	0.178943	0.05372	5
835	0.250548	0.066002	5	0.181563	0.052867	5
836	0.243438	0.066566	5	0.180086	0.056716	5
837	0.251799	0.066157	5	0.176187	0.05388	5
838	0.249309	0.062701	5	0.178008	0.053332	5
839	0.240036	0.057329	5	0.176089	0.058709	5
840	0.2419	0.06001	5	0.178737	0.054428	5
841	0.245875	0.057737	5	0.179375	0.055337	5
842	0.246606	0.058392	5	0.181194	0.053511	5
843	0.247636	0.057112	5	0.174798	0.055454	5
844	0.245482	0.060096	5	0.180964	0.053961	5
845	0.247149	0.056402	5	0.178087	0.055191	5
846	0.244845	0.06245	5	0.177038	0.052681	5
847	0.247229	0.059192	5	0.177144	0.052481	5
848	0.242362	0.049626	5	0.177857	0.0539	5
849	0.246187	0.065605	5	0.171462	0.053659	5
850	0.24	0.057937	5	0.177747	0.055258	5
851	0.246023	0.06087	5	0.180137	0.053708	5
852	0.251953	0.06154	5	0.179291	0.050389	5
853	0.251917	0.065683	5	0.178543	0.058092	5
854	0.248297	0.060839	5	0.178728	0.059707	5
855	0.24878	0.060356	5	0.176113	0.059533	5
856	0.247489	0.06506	5	0.177227	0.058462	5
857	0.246028	0.058623	5	0.174465	0.057035	5
858	0.247755	0.062783	5	0.177771	0.056661	5
859	0.247061	0.064543	5	0.177883	0.053026	5
860	0.246859	0.059049	5	0.177543	0.050693	5
861	0.24215	0.064457	5	0.178029	0.05847	5
862	0.247432	0.062127	5	0.175459	0.053101	5
863	0.247473	0.07019	5	0.174443	0.054672	5
864	0.246645	0.065911	5	0.172894	0.053942	5
865	0.252824	0.070189	5	0.173614	0.054043	5
866	0.245844	0.059948	5	0.180089	0.053562	5
867	0.241974	0.05449	5	0.180622	0.051603	5
868	0.254836	0.077891	5	0.17471	0.051873	5
869	0.241859	0.060595	5	0.179135	0.054727	5
870	0.253534	0.060798	5	0.179695	0.053647	5
871	0.255134	0.070018	5	0.17967	0.052538	5
872	0.252601	0.072975	5	0.171734	0.05113	5
873	0.247902	0.06521	5	0.174275	0.053719	5
874	0.253184	0.070057	5	0.172053	0.054014	5
875	0.238287	0.058177	5	0.179858	0.056005	5
876	0.251328	0.061438	5	0.176556	0.05374	5
877	0.240527	0.05823	5	0.174687	0.051646	5
878	0.238632	0.055977	5	0.178675	0.053596	5
879	0.247778	0.062233	5	0.173794	0.050948	5
880	0.242835	0.0548	5	0.177016	0.050727	5
881	0.244339	0.057629	5	0.171308	0.052918	5
882	0.251266	0.062555	5	0.171968	0.051856	5
883	0.242648	0.054068	5	0.171897	0.048824	5
884	0.242118	0.058671	5	0.174877	0.047801	5
885	0.250022	0.067811	5	0.169712	0.050192	5
886	0.246421	0.065467	5	0.170889	0.050025	5
887	0.250185	0.060849	5	0.17255	0.047877	5
888	0.24873	0.06182	5	0.173936	0.053838	5
889	0.241693	0.051698	5	0.175087	0.053514	5
890	0.250641	0.06523	5	0.175577	0.05468	5
891	0.255611	0.069277	5	0.177886	0.056309	5
892	0.250387	0.062792	5	0.173909	0.054319	5
893	0.24318	0.061229	5	0.170684	0.047831	5
894	0.236443	0.062016	5	0.168804	0.053198	5
895	0.248754	0.062181	5	0.170506	0.046488	5
896	0.246632	0.066751	5	0.169904	0.047496	5
897	0.249816	0.06558	5	0.170946	0.055364	5
898	0.243092	0.06599	5	0.176143	0.056911	5
899	0.239255	0.052809	5	0.16865	0.044141	5
900	0.244534	0.057456	5	0.1733	0.0459	5
901	0.248639	0.058406	5	0.176638	0.045669	5
902	0.255654	0.063184	5	0.169401	0.047871	5
903	0.244738	0.060242	5	0.174769	0.052303	5
904	0.254605	0.068292	5	0.166652	0.050391	5
905	0.249974	0.063972	5	0.167385	0.04568	5
906	0.245056	0.059171	5	0.174363	0.052522	5
907	0.248068	0.065786	5	0.167544	0.04983	5
908	0.248126	0.064902	5	0.166006	0.047395	5
909	0.247004	0.059532	5	0.172409	0.048825	5
910	0.241192	0.059025	5	0.166715	0.045454	5
911	0.24728	0.072004	5	0.16937	0.047276	5
912	0.251844	0.071583	5	0.170485	0.045464	5
913	0.249655	0.066267	5	0.164882	0.047597	5
914	0.248178	0.069647	5	0.165556	0.049802	5
915	0.245984	0.062896	5	0.165019	0.042581	5
916	0.252182	0.069313	5	0.170561	0.04564	5
917	0.241375	0.059267	5	0.167412	0.047324	5
918	0.248582	0.064651	5	0.164837	0.046733	5
919	0.246653	0.07403	5	0.165281	0.050159	5
920	0.252093	0.064789	5	0.170568	0.048273	5
921	0.243091	0.064609	5	0.172239	0.042368	5
922	0.232371	0.048915	5	0.167688	0.043709	5
923	0.252298	0.068093	5	0.170578	0.052812	5
924	0.252359	0.070772	5	0.169442	0.046419	5
925	0.251515	0.073047	5	0.169552	0.045473	5
926	0.243174	0.065164	5	0.169169	0.049983	5
927	0.24422	0.067144	5	0.172329	0.051312	5
928	0.244685	0.066719	5	0.164658	0.047129	5
929	0.253961	0.070461	5	0.164155	0.047483	5
930	0.241777	0.06247	5	0.167526	0.046353	5
931	0.245891	0.063684	5	0.165	0.053018	5
932	0.243128	0.063607	5	0.160846	0.046147	5
933	0.247769	0.062406	5	0.166244	0.044752	5
934	0.23955	0.063896	5	0.168541	0.053031	5
935	0.252315	0.072457	5	0.15801	0.047035	5
936	0.250363	0.06121	5	0.168552	0.045354	5
937	0.243258	0.061901	5	0.169743	0.046789	5
938	0.249344	0.063806	5	0.165472	0.043616	5
939	0.24817	0.070136	5	0.166684	0.044027	5
940	0.25085	0.06768	5	0.161029	0.047506	5
941	0.242558	0.061463	5	0.167806	0.047308	5
942	0.246294	0.065562	5	0.164858	0.047752	5
943	0.242978	0.052778	5	0.167316	0.049512	5
944	0.247916	0.068414	5	0.163763	0.041903	5
945	0.247803	0.062976	5	0.164095	0.053778	5
946	0.24597	0.069329	5	0.162061	0.042389	5
947	0.239673	0.054659	5	0.163182	0.045123	5
948	0.253313	0.06355	5	0.163096	0.046024	5
949	0.25992	0.07441	5	0.162178	0.046261	5
950	0.246994	0.06774	5	0.163123	0.049248	5
951	0.248879	0.065504	5	0.166584	0.047079	5
952	0.250205	0.072091	5	0.164913	0.046927	5
953	0.252921	0.068625	5	0.169068	0.048868	5
954	0.25157	0.064632	5	0.167629	0.045683	5
955	0.252925	0.073653	5	0.162974	0.044056	5
956	0.25467	0.067687	5	0.163882	0.048303	5
957	0.248032	0.064306	5	0.162971	0.047483	5
958	0.241718	0.054886	5	0.161583	0.042866	5
959	0.247441	0.064194	5	0.164337	0.046063	5
960	0.251646	0.074584	5	0.164747	0.044676	5
961	0.251591	0.072961	5	0.161846	0.038259	5
962	0.242929	0.065574	5	0.163762	0.043509	5
963	0.253598	0.068899	5	0.164141	0.042165	5
964	0.238762	0.063951	5	0.162926	0.046383	5
965	0.242569	0.063677	5	0.162241	0.046182	5
966	0.248567	0.07169	5	0.163273	0.043196	5
967	0.251114	0.068588	5	0.157675	0.047323	5
968	0.258838	0.064339	5	0.161266	0.045441	5
969	0.246695	0.069244	5	0.166306	0.044806	5
970	0.251787	0.068727	5	0.163598	0.043035	5
971	0.239043	0.057958	5	0.163577	0.048043	5
972	0.248353	0.061719	5	0.164114	0.045141	5
973	0.239329	0.063438	5	0.161516	0.041433	5
974	0.246708	0.066466	5	0.164019	0.043527	5
975	0.255618	0.068422	5	0.161601	0.043608	5
976	0.240782	0.062268	5	0.15935	0.04034	5
977	0.235505	0.064348	5	0.161861	0.043408	5
978	0.237909	0.057031	5	0.162279	0.046684	5
979	0.244838	0.065075	5	0.16085	0.03798	5
980	0.24162	0.05584	5	0.155858	0.0454	5
981	0.240525	0.067263	5	0.161515	0.045868	5
982	0.247157	0.069034	5	0.163768	0.036979	5
983	0.247135	0.053987	5	0.166035	0.044926	5
984	0.243576	0.06692	5	0.156577	0.041821	5
985	0.244116	0.058778	5	0.153953	0.049084	5
986	0.25727	0.0785	5	0.161014	0.04774	5
987	0.252193	0.069572	5	0.16452	0.046399	5
988	0.25666	0.065498	5	0.163054	0.048266	5
989	0.246366	0.070488	5	0.155866	0.036616	5
990	0.247771	0.060775	5	0.158714	0.04533	5
991	0.246215	0.060922	5	0.158701	0.043042	5
992	0.243167	0.069289	5	0.158525	0.045403	5
993	0.246035	0.063619	5	0.161414	0.04814	5
994	0.240378	0.060069	5	0.156389	0.043781	5
995	0.252816	0.076585	5	0.158863	0.042829	5
996	0.246571	0.061723	5	0.15792	0.035435	5
997	0.255405	0.065341	5	0.157136	0.037747	5
998	0.251282	0.071832	5	0.161392	0.044241	5
999	0.257765	0.064354	5	0.161699	0.040253	5
1000	0.245861	0.071013	5	0.154655	0.037012	5

## Sheet: Figure 3g
Figure 3g
group	1	2	3
+JSF1+UV	67	64	76
+JSF1-UV	171	165	151
-JSF1+UV	137	113	121
-JSF1-UV	126	132	131
area	0.011571	mm^2
	density
group	1	2	3	average	SD	N
+JSF1+UV	5790.34	5531.07	6568.14	5963.18	539.711	3
+JSF1-UV	14778.3	14259.8	13049.9	14029.3	886.976	3
-JSF1+UV	11839.9	9765.79	10457.2	10687.6	1056.11	3
-JSF1-UV	10889.3	11407.8	11321.4	11206.2	277.811	3

## Sheet: Figure 4c
Figure 4c
Distance_(?m)	FUS-EGFP	f-JSF1
0	16.333	50.3333
0.13179	6.059	61.0556
0.26358	21.083	51.7778
0.39536	87.521	65.4375
0.52715	134.167	80.7222
0.65894	180.479	91.9549
0.79073	174.833	103.333
0.92252	158.441	98.7743
1.05431	161.889	85.8889
1.18609	170.479	84.9896
1.31788	171.111	84.5833
1.44967	173.872	66.3854
1.58146	164.5	57.25
1.71325	120.719	56.3333
1.84504	98.5	55.1944
1.97682	105.708	51.2708
2.10861	113.722	53.6111
2.2404	120.309	57.8889
2.37219	76.083	58.4167
2.50398	53.885	54.2847
2.63576	38.5	36.5278

[truncated: 5 more sheets: Figure 4e, Figure 4f, Supplementary Figure 28a, Supplementary Figure 28b, Supplementary Figure 28c]
